# Supplementary material for: Bifidobacterium breve MN15965 Improved Bacterial Diversity, Short-Chain Fatty Acid Production, and Immune Activation in a Cyclophosphamide-Induced Immunosuppression Mouse Model
Source: Microorganisms. 2026 Apr 23;14(5):949. doi: 10.3390/microorganisms14050949 (PMC13210003; doi:10.3390/microorganisms14050949)
Supplement: Supplementary file 1 [file microorganisms-14-00949-s001.zip]

Archive with 1 entries (1 files):
- microorganisms-4134453-supplementary.pdf
